# Supplementary material for: Understanding the Impacts of Novel Coronavirus Outbreaks on People Who Use Drugs: A Systematic Review to Inform Practice and Drug Policy Responses to COVID-19
Source: Int J Environ Res Public Health. 2021 Aug 11;18(16):8470. doi: 10.3390/ijerph18168470 (PMC8394531; doi:10.3390/ijerph18168470)
Supplement: Supplementary file 1 [file ijerph-18-08470-s001.zip]

Archive with 2 entries (2 files):
- Supplementary File 1 Prisma Checklist-final.pdf
- Supplementary File S2 Search Architecture-final .pdf
